# Supplementary material for: CSF-1/CSF-1R axis is associated with epithelial/mesenchymal hybrid phenotype in epithelial-like inflammatory breast cancer
Source: Sci Rep. 2018 Jun 21;8:9427. doi: 10.1038/s41598-018-27409-x (PMC6013474; doi:10.1038/s41598-018-27409-x)
Supplement: Supplementary file 2 — Supplementary Table 1 [file 41598_2018_27409_MOESM2_ESM.xlsx]

## Sheet: Supplementary_fig.1
Supplementary table 1. Differentially expressed genes of SUM149 cells cultured in Matrigel culture compared to monolayer culture.
a) Overexpressed genes in Matrigel culture compared to monolayer culture
ProbeSet	Name	Symbol	Parametric p-value	Geom mean of intensities in monolayer	Geom mean of intensities in Matrigel	Fold-change	Log2(Fold-change)
219584_at	phospholipase A1 member A	PLA1A	9.67e-05	12.09	52.76	4.36394	2.12563
1553036_at	G protein-coupled receptor 111	GPR111	0.000123	9.86	32.54	3.3002	1.72255
204965_at	group-specific component (vitamin D binding protein)	GC	0.0001492	9.31	43.56	4.67884	2.22615
230584_at	hypothetical LOC100287728	LOC100287728	0.0002329	20.24	79.49	3.92737	1.97356
219333_s_at	calpain 10	CAPN10	0.0002498	20.93	87.96	4.20258	2.07128
230093_at	radial spoke head 1 homolog (Chlamydomonas)	RSPH1	0.0003452	16.25	59.09	3.63631	1.86247
225363_at	phosphatase and tensin homolog	PTEN	0.000365	61.61	200.03	3.24671	1.69898
223758_s_at	general transcription factor IIH, polypeptide 2, 44kDa	GTF2H2	0.0003881	160.33	452.82	2.8243	1.49789
202291_s_at	matrix Gla protein	MGP	0.0006415	144.6	434	3.00138	1.58563
227702_at	cytochrome P450, family 4, subfamily X, polypeptide 1	CYP4X1	0.0008083	658.15	2121.03	3.22272	1.68828
210272_at	cytochrome P450, family 2, subfamily B, polypeptide 7 pseudogene 1	CYP2B7P1	0.0009684	31.23	96.14	3.07845	1.6222
210852_s_at	aminoadipate-semialdehyde synthase	AASS	0.0010578	20.46	67.03	3.27615	1.712
214788_x_at	dendrin	DDN	0.0012031	37.26	137.05	3.67821	1.879
227276_at	plexin domain containing 2	PLXDC2	0.0012308	270.22	596.42	2.20716	1.14219
210145_at	phospholipase A2, group IVA (cytosolic, calcium-dependent)	PLA2G4A	0.0015597	1779.4	4299.28	2.41614	1.2727
215225_s_at	G protein-coupled receptor 17	GPR17	0.0015666	24.12	52.93	2.19444	1.13386
227188_at	chromosome 21 open reading frame 63	C21orf63	0.0015845	1193.9	2329.59	1.95124	0.964394
204622_x_at	nuclear receptor subfamily 4, group A, member 2	NR4A2	0.0016659	260.18	897.45	3.44934	1.78632
1553237_x_at	protocadherin alpha subfamily C, 1	PCDHAC1	0.0017082	71.87	170.21	2.3683	1.24385
209584_x_at	apolipoprotein B mRNA editing enzyme, catalytic polypeptide-like 3C	APOBEC3C	0.0019634	802.17	1707.29	2.12834	1.08973
216595_at	family with sequence similarity 186, member A	FAM186A	0.0022021	38.81	72.88	1.87787	0.909095
1556199_a_at	regulator of G protein signaling 9 binding protein	RGS9BP	0.0022529	21.16	68.7	3.24669	1.69897
202376_at	serpin peptidase inhibitor, clade A (alpha-1 antiproteinase, antitrypsin), member 3	SERPINA3	0.0023184	391.12	1045.22	2.67238	1.41812
204122_at	TYRO protein tyrosine kinase binding protein	TYROBP	0.0023419	26.74	65.7	2.45699	1.29689
208250_s_at	deleted in malignant brain tumors 1	DMBT1	0.0023754	5942.58	11135.7	1.87389	0.906036
218395_at	ARP6 actin-related protein 6 homolog (yeast)	ACTR6	0.0026523	3901.82	7770.88	1.9916	0.993931
213664_at	solute carrier family 1 (neuronal/epithelial high affinity glutamate transporter, system Xag), member 1	SLC1A1	0.002661	704.16	1426.05	2.02518	1.01805
214490_at	arylsulfatase F	ARSF	0.0026974	26.4	78.01	2.95492	1.56312
218807_at	vav 3 guanine nucleotide exchange factor	VAV3	0.0030897	820.7	2395.29	2.91859	1.54527
203355_s_at	pleckstrin and Sec7 domain containing 3	PSD3	0.0031103	1007.91	2300.78	2.28272	1.19076
224245_at	inhibitor of growth family, X-linked, pseudogene	INGX	0.0032301	12.91	53.72	4.16112	2.05697
213469_at	post-GPI attachment to proteins 1	PGAP1	0.0034444	245.82	461.62	1.87788	0.909103
230670_at	immunoglobulin superfamily, member 10	IGSF10	0.0035205	39.44	121.6	3.08316	1.62441
213118_at	UHRF1 binding protein 1-like	UHRF1BP1L	0.003623	582.62	1182.43	2.0295	1.02113
209716_at	colony stimulating factor 1 (macrophage)	CSF1	0.0036297	163.62	312.72	1.91126	0.934522
220559_at	engrailed homeobox 1	EN1	0.0036323	262.37	627.36	2.39113	1.25769
206827_s_at	transient receptor potential cation channel, subfamily V, member 6	TRPV6	0.0036443	15.84	43.43	2.74179	1.45512
220771_at	melanoma antigen	LOC51152	0.0036875	7.2	31.83	4.42083	2.14432
220581_at	chromosome 6 open reading frame 97	C6orf97	0.003703	19.43	48.01	2.47092	1.30505
225045_at	coiled-coil domain containing 88A	CCDC88A	0.0037349	728.12	1343.29	1.84487	0.883523
227209_at	contactin 1	CNTN1	0.0038228	1714.33	3140.46	1.83189	0.873331
229625_at	guanylate binding protein 5	GBP5	0.0039301	13.63	53.07	3.89362	1.96111
1554730_at	multiple C2 domains, transmembrane 1	MCTP1	0.0040851	235.75	566.13	2.4014	1.26388
219410_at	transmembrane protein 45A	TMEM45A	0.0041222	7599.46	16270	2.14094	1.09824
205203_at	phospholipase D1, phosphatidylcholine-specific	PLD1	0.0041289	321.49	577.15	1.79523	0.844172
1554804_a_at	claudin 19	CLDN19	0.0041427	195.94	461.79	2.35679	1.23682
224209_s_at	guanine deaminase	GDA	0.0042772	1384.98	4150.2	2.99658	1.58332
213249_at	F-box and leucine-rich repeat protein 7	FBXL7	0.0043175	55.35	101.77	1.83866	0.878657
205768_s_at	solute carrier family 27 (fatty acid transporter), member 2	SLC27A2	0.0045191	728.07	1502.9	2.06422	1.0456
221477_s_at	superoxide dismutase 2, mitochondrial	SOD2	0.0045951	4018.69	7566.36	1.88279	0.912874
205271_s_at	cyclin-dependent kinase 20	CDK20	0.0046243	301.75	589.92	1.955	0.967166
228329_at	disabled homolog 1 (Drosophila)	DAB1	0.0047014	55.58	104.15	1.87388	0.906025
236040_at	X antigen family, member 3	XAGE3	0.004709	21.29	79.27	3.72334	1.8966
207146_at	keratin 32	KRT32	0.0047332	19.08	68.89	3.61059	1.85223
206834_at	hemoglobin, delta	HBD	0.004848	22.21	65.89	2.96668	1.56885
233791_at	glyceraldehyde 3 phosphate dehydrogenase pseudogene 32	GAPDHP32	0.0049714	11.08	43.7	3.94404	1.97968
232449_at	beta-carotene oxygenase 2	BCO2	0.0050224	18.65	65.83	3.52976	1.81957
1563488_at	transmembrane protein 132B	TMEM132B	0.0050842	61.35	140.3	2.28688	1.19338
206060_s_at	protein tyrosine phosphatase, non-receptor type 22 (lymphoid)	PTPN22	0.0050873	143.37	521.4	3.63674	1.86265
1553544_at	G protein-coupled receptor 101	GPR101	0.0051504	18.57	62.82	3.38288	1.75825
202743_at	phosphoinositide-3-kinase, regulatory subunit 3 (gamma)	PIK3R3	0.0051555	1095.3	2065.58	1.88586	0.915221
229989_at	ferredoxin-fold anticodon binding domain containing 1	FDXACB1	0.0052271	129.82	232.12	1.78801	0.838358
235333_at	UDP-Gal:betaGlcNAc beta 1,4- galactosyltransferase, polypeptide 6	B4GALT6	0.0052669	786.44	1510.84	1.92111	0.941942
209616_s_at	carboxylesterase 1 (monocyte/macrophage serine esterase 1)	CES1	0.0053295	7.57	46.36	6.12417	2.61452
1556698_a_at	GPRIN family member 3	GPRIN3	0.0054093	56.63	99.29	1.75331	0.810082
220698_at	hypothetical MGC4294	MGC4294	0.0055486	99.32	211.87	2.13321	1.09302
1569788_at	ST8 alpha-N-acetyl-neuraminide alpha-2,8-sialyltransferase 1	ST8SIA1	0.00569	54.76	165.59	3.02392	1.59642
1556855_a_at	hypothetical protein LOC283501	LOC283501	0.0057797	65.05	216.4	3.32667	1.73408
233647_s_at	cytidine and dCMP deaminase domain containing 1	CDADC1	0.005979	728.45	1328.49	1.82372	0.866886
209821_at	interleukin 33	IL33	0.0060294	583.67	1751.02	3.00002	1.58497
205311_at	dopa decarboxylase (aromatic L-amino acid decarboxylase)	DDC	0.0060716	32.3	64.46	1.99567	0.99687
209906_at	complement component 3a receptor 1	C3AR1	0.0061184	247.97	756.79	3.05194	1.60973
219817_at	chromosome 12 open reading frame 47	C12orf47	0.0061756	999.08	1759.82	1.76144	0.816756
210605_s_at	milk fat globule-EGF factor 8 protein	MFGE8	0.0065215	102.2	260.84	2.55225	1.35177
207761_s_at	methyltransferase like 7A	METTL7A	0.0066555	709.24	2523.96	3.55868	1.83134
230280_at	tripartite motif-containing 9	TRIM9	0.006661	79.27	131.86	1.66343	0.73416
205122_at	transmembrane protein with EGF-like and two follistatin-like domains 1	TMEFF1	0.0066982	152.64	303.6	1.98899	0.992039
225207_at	pyruvate dehydrogenase kinase, isozyme 4	PDK4	0.0068934	47.67	147.77	3.09985	1.6322
218319_at	pellino homolog 1 (Drosophila)	PELI1	0.007005	500.43	1330.99	2.65969	1.41126
205348_s_at	dynein, cytoplasmic 1, intermediate chain 1	DYNC1I1	0.0070256	231.4	821.2	3.54883	1.82734
204646_at	dihydropyrimidine dehydrogenase	DPYD	0.0071155	1114.19	2432.32	2.18304	1.12634
222107_x_at	leucine zipper, putative tumor suppressor 1	LZTS1	0.0071474	37.82	105.05	2.77763	1.47385
213880_at	leucine-rich repeat-containing G protein-coupled receptor 5	LGR5	0.0071539	14.01	43.03	3.07138	1.61889
221750_at	3-hydroxy-3-methylglutaryl-CoA synthase 1 (soluble)	HMGCS1	0.0071931	276.75	908.04	3.28108	1.71417
242283_at	dynein, axonemal, heavy chain 14	DNAH14	0.0072281	735.67	1255.45	1.70654	0.771074
1553347_s_at	potassium voltage-gated channel, shaker-related subfamily, member 6	KCNA6	0.007301	30.13	107.72	3.57517	1.83801
219945_at	DEAD (Asp-Glu-Ala-Asp) box polypeptide 25	DDX25	0.0074302	59.14	131.09	2.2166	1.14835
218723_s_at	chromosome 13 open reading frame 15	C13orf15	0.0075013	13.7	38.07	2.77883	1.47448
221675_s_at	choline phosphotransferase 1	CHPT1	0.0075051	2407.79	4414.09	1.83325	0.874406
205576_at	serpin peptidase inhibitor, clade D (heparin cofactor), member 1	SERPIND1	0.0075835	13.35	39.26	2.94082	1.55622
240838_s_at	hypothetical LOC145837	LOC145837	0.0076426	8.99	43.9	4.8832	2.28783
227759_at	proprotein convertase subtilisin/kexin type 9	PCSK9	0.0076897	2406	5951.83	2.47374	1.3067
218858_at	DEP domain containing 6	DEPDC6	0.0080317	142.08	304.65	2.14421	1.10045
222940_at	sulfotransferase family 1E, estrogen-preferring, member 1	SULT1E1	0.0080863	199.85	499.24	2.49807	1.32082
219563_at	chromosome 14 open reading frame 139	C14orf139	0.00823	651.85	1656.74	2.5416	1.34574
220603_s_at	multiple C2 domains, transmembrane 2	MCTP2	0.0082305	1096.49	1785.27	1.62817	0.70325
204236_at	Friend leukemia virus integration 1	FLI1	0.0085489	143.48	271.56	1.89267	0.920421
1553020_at	Smith-Magenis syndrome chromosome region, candidate 5 (non-protein coding)	SMCR5	0.0086329	18.88	71.88	3.8072	1.92873
220263_at	SMAD family member 5 opposite strand	SMAD5OS	0.0086889	20.1	68.24	3.39502	1.76342
221351_at	5-hydroxytryptamine (serotonin) receptor 1A	HTR1A	0.0087633	23.9	89.44	3.74226	1.90391
205609_at	angiopoietin 1	ANGPT1	0.0088844	524.09	1134.11	2.16396	1.11367
44783_s_at	hairy/enhancer-of-split related with YRPW motif 1	HEY1	0.0089257	750.13	1246.04	1.6611	0.732138
206614_at	growth differentiation factor 5	GDF5	0.0089423	55.57	102.63	1.84686	0.885074
223956_at	transmembrane protease, serine 13	TMPRSS13	0.0090339	53.72	131.35	2.44509	1.28988
222953_at	G protein-coupled receptor 83	GPR83	0.0090695	9.88	34.99	3.5415	1.82436
218976_at	DnaJ (Hsp40) homolog, subfamily C, member 12	DNAJC12	0.0091816	712.03	1465.07	2.0576	1.04096
224257_s_at	prostate and breast cancer overexpressed 1	PBOV1	0.0092168	13.68	33.27	2.43202	1.28215
205510_s_at	hypothetical protein FLJ10038	FLJ10038	0.0093091	782.79	1323.13	1.69027	0.757258
214834_at	Prader-Willi/Angelman syndrome-5	PAR5	0.0093308	28.27	55.24	1.95401	0.966441
227719_at	SMAD family member 9	SMAD9	0.0094501	158.49	268.3	1.69285	0.759455
1560426_at	chromosome 12 open reading frame 55	C12orf55	0.0095416	24.16	45.78	1.89487	0.922097
1557131_at	hypothetical protein LOC254100	LOC254100	0.0096323	78.33	157.47	2.01034	1.00744
1555865_at	hypothetical LOC255512	LOC255512	0.0096406	170.12	313.42	1.84235	0.881544
204457_s_at	growth arrest-specific 1	GAS1	0.0098288	293.74	633.49	2.15664	1.10878
209939_x_at	CASP8 and FADD-like apoptosis regulator	CFLAR	0.0098839	1286.51	2433.61	1.89164	0.919635
b) Underexpressed genes in Matrigel culture compared to monolayer culture
ProbeSet	Name	Symbol	Parametric p-value	Geom mean of intensities in monolayer	Geom mean of intensities in Matrigel	Fold-change	Log2(Fold-change)
237411_at	ADAM metallopeptidase with thrombospondin type 1 motif, 6	ADAMTS6	5.03e-05	208.2	53.31	0.256052	-1.96549
206432_at	hyaluronan synthase 2	HAS2	7.24e-05	1394.69	395.57	0.283626	-1.81794
1564202_at	hypothetical LOC100131756	LOC100131756	8.28e-05	41.94	8.4	0.200286	-2.31987
223616_at	zinc finger protein 649	ZNF649	8.89e-05	78.61	15.88	0.20201	-2.3075
229125_at	KN motif and ankyrin repeat domains 4	KANK4	0.0001451	51.74	11.66	0.225358	-2.14971
205479_s_at	plasminogen activator, urokinase	PLAU	0.0001646	1412.67	474.68	0.336016	-1.5734
231914_at	nudix (nucleoside diphosphate linked moiety X)-type motif 14	NUDT14	0.0002179	167.26	46.85	0.280103	-1.83597
204363_at	coagulation factor III (thromboplastin, tissue factor)	F3	0.0002484	9542.95	2157.61	0.226095	-2.145
204876_at	zinc finger protein 646	ZNF646	0.000488	58.26	10.36	0.177824	-2.49148
1552326_a_at	coiled-coil domain containing 11	CCDC11	0.0004917	92	19.32	0.21	-2.25154
230374_at	hypothetical protein LOC100294358	LOC100294358	0.0004942	115.4	37.44	0.324437	-1.62399
219560_at	chromosome 22 open reading frame 29	C22orf29	0.0005129	342.53	128.4	0.374858	-1.41559
201110_s_at	thrombospondin 1	THBS1	0.0006549	8668.12	1493.85	0.172338	-2.53668
202267_at	laminin, gamma 2	LAMC2	0.0008728	4155.29	1558.92	0.375165	-1.4144
229963_at	brain expressed, X-linked 5	BEX5	0.0009184	77.84	21.37	0.274538	-1.86492
61297_at	CASK interacting protein 2	CASKIN2	0.0009594	70.48	25.96	0.368331	-1.44092
232462_s_at	A1BG antisense RNA (non-protein coding)	A1BGAS	0.0010105	53.27	16.99	0.318941	-1.64864
205940_at	myosin, heavy chain 3, skeletal muscle, embryonic	MYH3	0.0010187	77.04	14.11	0.183152	-2.44889
219165_at	PDZ and LIM domain 2 (mystique)	PDLIM2	0.0011196	633.99	276.64	0.436348	-1.19645
207706_at	Usher syndrome 2A (autosomal recessive, mild)	USH2A	0.0011547	30.1	6.49	0.215615	-2.21347
1558827_a_at	zinc finger protein 831	ZNF831	0.0011846	61.03	25.51	0.417991	-1.25846
228523_at	nanos homolog 1 (Drosophila)	NANOS1	0.0011962	1297.22	382.21	0.294638	-1.76299
232651_at	similar to HSPC074	LOC100287813	0.0012099	37.66	14.2	0.377058	-1.40714
201464_x_at	jun proto-oncogene	JUN	0.0013105	901.92	258.92	0.287076	-1.80049
231849_at	keratin 80	KRT80	0.0013446	1793.91	381.74	0.212798	-2.23245
226065_at	prickle homolog 1 (Drosophila)	PRICKLE1	0.001352	2064.24	682.92	0.330834	-1.59582
228865_at	chromosome 1 open reading frame 116	C1orf116	0.0013733	3529.66	826.67	0.234207	-2.09415
1563586_at	acyloxyacyl hydrolase (neutrophil)	LOC401324	0.0014991	54.41	15.71	0.288734	-1.79219
229518_at	family with sequence similarity 46, member B	FAM46B	0.0015023	1357.76	588.31	0.433295	-1.20658
1553229_at	zinc finger protein 572	ZNF572	0.0016112	67.49	25.61	0.379464	-1.39797
229062_at	ADP-ribosylation factor-like 9	ARL9	0.0016933	63.47	19.19	0.302348	-1.72572
209270_at	laminin, beta 3	LAMB3	0.0017959	8737.84	3736.66	0.427641	-1.22553
200660_at	S100 calcium binding protein A11	S100A11	0.0017993	2465.61	1251.65	0.507643	-0.978113
208038_at	interleukin 1 receptor-like 2	IL1RL2	0.0018976	39.01	14.8	0.37939	-1.39825
223631_s_at	chromosome 19 open reading frame 33	C19orf33	0.001914	932.63	456.81	0.489808	-1.02971
210609_s_at	tumor protein p53 inducible protein 3	TP53I3	0.0019742	1726.45	896.99	0.519557	-0.944645
235085_at	homolog of rat pragma of Rnd2	SGK223	0.002017	1311.87	572.06	0.436065	-1.19739
223901_at	synaptotagmin III	SYT3	0.0021744	52.58	16.02	0.304679	-1.71464
221601_s_at	Fas apoptotic inhibitory molecule 3	FAIM3	0.0022366	1166.91	425.89	0.364972	-1.45414
232674_at	urocortin 2	UCN2	0.0022703	181.61	84.81	0.46699	-1.09854
204588_s_at	solute carrier family 7 (cationic amino acid transporter, y+ system), member 7	SLC7A7	0.0023606	620.22	161.95	0.261117	-1.93723
214612_x_at	melanoma antigen family A, 6	MAGEA6	0.0024557	42.32	16.29	0.384924	-1.37735
236085_at	calcyphosine-like	CAPSL	0.0024734	56.43	18.71	0.331561	-1.59265
208516_at	melatonin receptor 1B	MTNR1B	0.0025079	37.87	12.7	0.335358	-1.57623
1552892_at	tumor necrosis factor receptor superfamily, member 13C	TNFRSF13C	0.0025172	87.67	34.56	0.394206	-1.34298
1559489_a_at	hypothetical LOC257358	LOC257358	0.0025711	116.32	29.81	0.256276	-1.96423
202193_at	LIM domain kinase 2	LIMK2	0.0027055	1069.41	583.39	0.545525	-0.874283
221197_s_at	choline O-acetyltransferase	CHAT	0.0027838	31.65	12.28	0.387994	-1.36589
221270_s_at	queuine tRNA-ribosyltransferase 1	QTRT1	0.002787	489.56	259.78	0.53064	-0.914195
227862_at	TMF1-regulated nuclear protein 1	TRNP1	0.0028722	3032.27	978	0.322531	-1.63249
209539_at	Rac/Cdc42 guanine nucleotide exchange factor (GEF) 6	ARHGEF6	0.0029665	95.4	18.91	0.198218	-2.33484
232164_s_at	epiplakin 1	EPPK1	0.0030587	315.32	159.6	0.506152	-0.982356
220159_at	ATP-binding cassette, sub-family A (ABC1), member 11 (pseudogene)	ABCA11P	0.0031604	314.68	146.96	0.467014	-1.09846
220142_at	hyaluronan and proteoglycan link protein 2	HAPLN2	0.0031985	53.75	18.83	0.350326	-1.51323
232287_at	piggyBac transposable element derived 3	PGBD3	0.0032818	271.73	104.11	0.383138	-1.38407
227908_at	TBC1 domain family, member 24	TBC1D24	0.0034765	912.85	412.12	0.451465	-1.14731
1554594_at	SH3 domain containing 20	SH3D20	0.0034862	217.67	110.26	0.506547	-0.981233
225955_at	meteorin, glial cell differentiation regulator-like	METRNL	0.0035294	1092.64	562.66	0.514955	-0.957483
218231_at	N-acetylglucosamine kinase	NAGK	0.0035509	794.41	400.47	0.50411	-0.98819
209016_s_at	keratin 7	KRT7	0.0036008	14820.4	8372.82	0.564951	-0.823803
203962_s_at	nebulette	NEBL	0.0036469	1228.31	669.21	0.544822	-0.876144
226551_at	receptor (TNFRSF)-interacting serine-threonine kinase 1	RIPK1	0.0037854	752.67	413.01	0.548727	-0.865841
203821_at	heparin-binding EGF-like growth factor	HBEGF	0.0038077	504.94	210.78	0.417436	-1.26037
233491_at	hypothetical LOC100268168	LOC100268168	0.0038558	34.46	17.19	0.498839	-1.00335
243244_at	calcium channel, voltage-dependent, beta 4 subunit	CACNB4	0.0038984	42.37	12.23	0.288648	-1.79262
209800_at	keratin 16	KRT16	0.0040111	1028.06	421.1	0.409606	-1.28769
228262_at	MAP7 domain containing 2	MAP7D2	0.0040171	49.33	23.67	0.47983	-1.05941
209369_at	annexin A3	ANXA3	0.0040275	10924.7	4124.97	0.377581	-1.40514
203180_at	aldehyde dehydrogenase 1 family, member A3	ALDH1A3	0.0040306	3319.72	1675.55	0.504726	-0.986427
216060_s_at	dishevelled associated activator of morphogenesis 1	DAAM1	0.0041875	1036.7	450.71	0.434755	-1.20173
228524_at	aarF domain containing kinase 5	ADCK5	0.0042965	170.96	50.43	0.294981	-1.7613
203889_at	secretogranin V (7B2 protein)	SCG5	0.0043844	485.53	231.64	0.477087	-1.06768
211719_x_at	fibronectin 1	FN1	0.004442	8506.77	3678.86	0.432463	-1.20935
209771_x_at	CD24 molecule	CD24	0.0045607	5059.57	1810.01	0.35774	-1.48302
203499_at	EPH receptor A2	EPHA2	0.0046486	2804.75	1122.03	0.400046	-1.32176
218469_at	gremlin 1	GREM1	0.0051313	599.05	182.71	0.305	-1.71312
227484_at	SLIT-ROBO Rho GTPase activating protein 1	SRGAP1	0.0051969	779.96	405.8	0.520283	-0.942631
203592_s_at	follistatin-like 3 (secreted glycoprotein)	FSTL3	0.0052812	846.78	436.24	0.515175	-0.956865
223734_at	chromosome 4 open reading frame 49	C4orf49	0.0052899	48.84	15.92	0.325962	-1.61722
214751_at	zinc finger protein 468	ZNF468	0.0052915	376.84	214.15	0.568278	-0.81533
212845_at	sterile alpha motif domain containing 4A	SAMD4A	0.0055267	2463.28	1058.24	0.429606	-1.21891
232259_s_at	hypothetical LOC100009676	LOC100009676	0.0056043	115.91	59.74	0.5154	-0.956236
242463_x_at	zinc finger protein 600	ZNF600	0.0056717	403.38	188.61	0.467574	-1.09673
212748_at	megakaryoblastic leukemia (translocation) 1	MKL1	0.0059743	692.32	379.28	0.547839	-0.868176
229004_at	ADAM metallopeptidase with thrombospondin type 1 motif, 15	ADAMTS15	0.0060023	90.3	24.53	0.27165	-1.88018
243818_at	surfactant associated 1 (pseudogene)	SFTA1P	0.0060529	187.35	95.29	0.50862	-0.975339
230631_s_at	hypothetical LOC100288432	LOC100288432	0.0063913	29.04	9.61	0.330923	-1.59543
242162_at	WD repeat domain 69	WDR69	0.0063918	162.47	80.3	0.494245	-1.0167
204686_at	insulin receptor substrate 1	IRS1	0.0064423	1214.6	690.07	0.568146	-0.815667
209955_s_at	fibroblast activation protein, alpha	FAP	0.0065337	1262.91	575.79	0.455923	-1.13314
222549_at	claudin 1	CLDN1	0.0067124	771.7	230.55	0.298756	-1.74296
218986_s_at	DEAD (Asp-Glu-Ala-Asp) box polypeptide 60	DDX60	0.007031	339.91	188.33	0.554058	-0.85189
204130_at	hydroxysteroid (11-beta) dehydrogenase 2	HSD11B2	0.0073649	107.31	56.56	0.527071	-0.92393
239770_at	extended synaptotagmin-like protein 3	ESYT3	0.0074045	64.5	31.12	0.482481	-1.05146
213608_s_at	SRR1 domain containing	SRRD	0.0074125	1038.68	617.11	0.594129	-0.751152
218977_s_at	tRNA selenocysteine 1 associated protein 1	TRNAU1AP	0.0075316	330.5	142.31	0.43059	-1.21561
225283_at	arrestin domain containing 4	ARRDC4	0.0076073	1260.87	654.05	0.518729	-0.946947
206743_s_at	asialoglycoprotein receptor 1	ASGR1	0.0077166	45.19	8.07	0.178579	-2.48536
206343_s_at	neuregulin 1	NRG1	0.0077762	330.7	139.96	0.423223	-1.24051
240185_at	hypothetical LOC100147773	LOC100147773	0.0078238	68.96	35.65	0.516966	-0.951858
209357_at	Cbp/p300-interacting transactivator, with Glu/Asp-rich carboxy-terminal domain, 2	CITED2	0.0078479	168.28	85.93	0.510637	-0.96963
203108_at	G protein-coupled receptor, family C, group 5, member A	GPRC5A	0.0078718	11663.7	5950.87	0.510204	-0.970854
213139_at	snail homolog 2 (Drosophila)	SNAI2	0.0079694	1846.42	724.99	0.392646	-1.3487
212355_at	KH and NYN domain containing	KHNYN	0.0080732	1807.35	1064.51	0.588989	-0.763686
1553066_at	trace amine associated receptor 9 (gene/pseudogene)	TAAR9	0.0080762	115.24	40.5	0.35144	-1.50865
212236_x_at	keratin 17	KRT17	0.0080981	5859.43	1840.66	0.314136	-1.67054
201909_at	ribosomal protein S4, Y-linked 1	RPS4Y1	0.0081579	177.22	54.36	0.306737	-1.70492
201596_x_at	keratin 18	KRT18	0.0083856	10221.2	5961.24	0.583221	-0.777886
211886_s_at	T-box 5	TBX5	0.0083941	110.72	61.66	0.5569	-0.844509
203002_at	angiomotin like 2	AMOTL2	0.0085082	2411.13	972.31	0.403259	-1.31022
201854_s_at	ATM interactor	ATMIN	0.0085342	2180.01	1283.02	0.588539	-0.764791
213524_s_at	G0/G1switch 2	G0S2	0.0086084	2955.69	1334.03	0.451343	-1.1477
204584_at	L1 cell adhesion molecule	L1CAM	0.008791	6653.48	3739.45	0.562029	-0.831283
209989_at	zinc finger protein 268	ZNF268	0.0088004	176.56	106.37	0.602458	-0.731067
212024_x_at	flightless I homolog (Drosophila)	FLII	0.0088797	1892.37	927.34	0.490042	-1.02902
205403_at	interleukin 1 receptor, type II	IL1R2	0.0089471	357.85	61.02	0.170518	-2.552
206698_at	X-linked Kx blood group (McLeod syndrome)	XK	0.0090193	150.26	88.64	0.589911	-0.761431
241793_at	zinc finger, MYND-type containing 17	ZMYND17	0.0090412	34.83	13.89	0.398794	-1.32628
223423_at	G protein-coupled receptor 160	GPR160	0.0090797	362.38	146.84	0.40521	-1.30326
232237_at	MAM domain containing glycosylphosphatidylinositol anchor 1	MDGA1	0.0091335	42.57	22.05	0.51797	-0.949058
218612_s_at	tumor suppressing subtransferable candidate 4	TSSC4	0.0092764	264.62	109.44	0.413574	-1.27378
234953_x_at	zinc finger protein 19	ZNF19	0.0095358	187.61	111.23	0.592879	-0.754191
223861_at	HORMA domain containing 1	HORMAD1	0.0095819	360.28	212.55	0.589958	-0.761316
225589_at	SH3 domain containing ring finger 1	SH3RF1	0.0096249	1919.43	1087.39	0.566517	-0.819808
205865_at	AT rich interactive domain 3A (BRIGHT-like)	ARID3A	0.0096545	107.56	55.12	0.512458	-0.964494
205807_s_at	tuftelin 1	TUFT1	0.0097013	749.77	434.84	0.579965	-0.785963
223681_s_at	InaD-like (Drosophila)	INADL	0.0099066	538.78	316.7	0.587809	-0.766579
Probe sets which have P-value <0.01 are listed. Order of probes listed is according to P-value (smallest to largest within P<0.01)
