# Supplementary material for: CSF-1/CSF-1R axis is associated with epithelial/mesenchymal hybrid phenotype in epithelial-like inflammatory breast cancer
Source: Sci Rep. 2018 Jun 21;8:9427. doi: 10.1038/s41598-018-27409-x (PMC6013474; doi:10.1038/s41598-018-27409-x)
Supplement: Supplementary file 3 — Supplementary Table 2 [file 41598_2018_27409_MOESM3_ESM.xlsx]

## Sheet: Sheet2
Supplementary table 2. Genenrichment analysis of differentially expressed genes of SUM149 cells in Matrigel culture compared to monolayer culture
a) Overrepresented GO terms in Matrigel culture compared to monolayer culture
GO ontology	GO term	Number of genes	Efron-Tibshirani's GSA test p-value	Direction of overexpression
BP	negative regulation of cell-substrate adhesion	18	< 0.001	Matrigel
BP	cholesterol metabolic process	96	< 0.001	Matrigel
BP	cellular lipid catabolic process	94	< 0.001	Matrigel
BP	cholesterol biosynthetic process	33	< 0.001	Matrigel
BP	regulation of insulin secretion	55	< 0.001	Matrigel
BP	protein maturation by peptide bond cleavage	81	< 0.001	Matrigel
BP	positive regulation of lipid metabolic process	52	< 0.001	Matrigel
BP	regulation of hormone secretion	84	< 0.001	Matrigel
BP	positive regulation of peptide secretion	31	< 0.001	Matrigel
BP	regulation of peptide hormone secretion	60	< 0.001	Matrigel
BP	positive regulation of peptide hormone secretion	30	< 0.001	Matrigel
BP	negative regulation of cell adhesion	52	< 0.001	Matrigel
BP	negative regulation of cell-matrix adhesion	10	< 0.001	Matrigel
BP	neural tube patterning	20	< 0.001	Matrigel
BP	phospholipid catabolic process	21	< 0.001	Matrigel
BP	receptor internalization	23	< 0.001	Matrigel
BP	protein tetramerization	45	< 0.001	Matrigel
BP	acetyl-CoA biosynthetic process from pyruvate	12	< 0.001	Matrigel
BP	regulation of behavior	68	< 0.001	Matrigel
BP	bone morphogenesis	33	< 0.001	Matrigel
BP	positive regulation of acute inflammatory response	17	< 0.001	Matrigel
BP	isoprenoid biosynthetic process	19	< 0.001	Matrigel
BP	nucleoside bisphosphate metabolic process	12	< 0.001	Matrigel
BP	biomineral tissue development	63	< 0.001	Matrigel
BP	acetyl-CoA biosynthetic process	14	< 0.001	Matrigel
BP	superoxide anion generation	14	< 0.001	Matrigel
BP	regulation of glucose import	32	< 0.001	Matrigel
BP	acetyl-CoA metabolic process	39	< 0.001	Matrigel
BP	L-glutamate transport	14	< 0.001	Matrigel
BP	regulation of mitochondrial membrane potential	17	< 0.001	Matrigel
BP	response to activity	21	< 0.001	Matrigel
BP	regulation of acute inflammatory response	25	< 0.001	Matrigel
BP	bone mineralization	46	< 0.001	Matrigel
BP	lipid storage	42	< 0.001	Matrigel
BP	acidic amino acid transport	15	< 0.001	Matrigel
BP	arachidonic acid metabolic process	10	< 0.001	Matrigel
BP	lamellipodium assembly	19	< 0.001	Matrigel
BP	regulation of cofactor metabolic process	14	< 0.001	Matrigel
BP	regulation of coenzyme metabolic process	14	< 0.001	Matrigel
BP	negative regulation of behavior	11	< 0.001	Matrigel
BP	pyruvate metabolic process	47	< 0.001	Matrigel
BP	positive regulation of glucose transport	25	< 0.001	Matrigel
BP	bone development	37	< 0.001	Matrigel
BP	regulation of macrophage differentiation	11	< 0.001	Matrigel
BP	organic anion transport	41	< 0.001	Matrigel
BP	isoprenoid metabolic process	53	< 0.001	Matrigel
BP	regulation of glucose transport	35	< 0.001	Matrigel
BP	regulation of cellular ketone metabolic process	77	< 0.001	Matrigel
BP	very long-chain fatty acid metabolic process	22	< 0.001	Matrigel
BP	response to zinc ion	19	< 0.001	Matrigel
BP	cartilage development	93	< 0.001	Matrigel
BP	coenzyme A metabolic process	10	< 0.001	Matrigel
BP	oxygen and reactive oxygen species metabolic process	75	< 0.001	Matrigel
BP	vitamin D metabolic process	11	< 0.001	Matrigel
BP	glycerolipid biosynthetic process	88	< 0.001	Matrigel
BP	response to organic nitrogen	76	< 0.001	Matrigel
BP	positive regulation of DNA binding	97	< 0.001	Matrigel
BP	defense response to Gram-positive bacterium	29	< 0.001	Matrigel
BP	negative regulation of protein secretion	16	< 0.001	Matrigel
BP	B cell apoptosis	11	< 0.001	Matrigel
BP	cerebral cortex cell migration	17	< 0.001	Matrigel
BP	response to vitamin D	19	< 0.001	Matrigel
BP	lymphocyte apoptosis	22	< 0.001	Matrigel
BP	forebrain cell migration	22	< 0.001	Matrigel
BP	positive regulation of synaptic transmission	25	< 0.001	Matrigel
BP	alcohol biosynthetic process	56	< 0.001	Matrigel
BP	myeloid cell apoptosis	14	< 0.001	Matrigel
BP	positive regulation of receptor-mediated endocytosis	14	< 0.001	Matrigel
BP	dicarboxylic acid metabolic process	41	< 0.001	Matrigel
BP	regulation of multicellular organism growth	58	< 0.001	Matrigel
BP	proximal/distal pattern formation	23	< 0.001	Matrigel
BP	microtubule-based transport	24	< 0.001	Matrigel
BP	regulation of bone mineralization	34	< 0.001	Matrigel
BP	ribonucleoside metabolic process	49	< 0.001	Matrigel
BP	polyol biosynthetic process	10	< 0.001	Matrigel
BP	vitamin metabolic process	80	< 0.001	Matrigel
BP	coenzyme biosynthetic process	73	< 0.001	Matrigel
BP	negative regulation of endocytosis	17	< 0.001	Matrigel
BP	neutrophil chemotaxis	24	< 0.001	Matrigel
BP	oligosaccharide metabolic process	32	< 0.001	Matrigel
BP	regulation of heat generation	10	< 0.001	Matrigel
BP	positive regulation of heat generation	10	< 0.001	Matrigel
BP	maternal placenta development	15	< 0.001	Matrigel
BP	multicellular organism growth	71	< 0.001	Matrigel
BP	regulation of biomineral tissue development	38	< 0.001	Matrigel
BP	nucleoside monophosphate catabolic process	12	< 0.001	Matrigel
BP	receptor biosynthetic process	13	< 0.001	Matrigel
BP	sphingolipid biosynthetic process	34	< 0.001	Matrigel
BP	acetyl-CoA catabolic process	22	< 0.001	Matrigel
BP	succinate metabolic process	10	< 0.001	Matrigel
BP	regulation of myeloid cell apoptosis	12	< 0.001	Matrigel
BP	membrane lipid biosynthetic process	36	< 0.001	Matrigel
BP	vesicle fusion	17	< 0.001	Matrigel
BP	regulation of receptor biosynthetic process	10	< 0.001	Matrigel
BP	polyol metabolic process	47	< 0.001	Matrigel
BP	glutathione metabolic process	25	< 0.001	Matrigel
BP	coenzyme catabolic process	26	< 0.001	Matrigel
BP	cofactor catabolic process	32	< 0.001	Matrigel
BP	glycolipid metabolic process	30	< 0.001	Matrigel
BP	peptide metabolic process	53	< 0.001	Matrigel
BP	hydrogen peroxide metabolic process	31	< 0.001	Matrigel
BP	inositol metabolic process	22	< 0.001	Matrigel
BP	aerobic respiration	32	< 0.001	Matrigel
BP	organelle fusion	24	< 0.001	Matrigel
BP	cerebral cortex development	47	< 0.001	Matrigel
BP	hexose catabolic process	73	< 0.001	Matrigel
BP	2-oxoglutarate metabolic process	15	< 0.001	Matrigel
BP	drug transport	11	< 0.001	Matrigel
BP	monosaccharide catabolic process	76	< 0.001	Matrigel
BP	phosphoinositide metabolic process	79	< 0.001	Matrigel
BP	cellular carbohydrate catabolic process	96	< 0.001	Matrigel
BP	alcohol catabolic process	89	< 0.001	Matrigel
BP	NADH dehydrogenase complex assembly	11	< 0.001	Matrigel
BP	glucose catabolic process	63	< 0.001	Matrigel
BP	glycolysis	52	< 0.001	Matrigel
BP	proton transport	60	< 0.001	Matrigel
BP	regulation of fat cell differentiation	25	0.048	Matrigel
BP	neutrophil activation	10	0.048	Matrigel
BP	superoxide metabolic process	26	0.048	Matrigel
BP	prostaglandin biosynthetic process	16	0.048	Matrigel
BP	prostanoid biosynthetic process	16	0.048	Matrigel
BP	sensory perception of sound	92	0.048	Matrigel
BP	forelimb morphogenesis	23	0.048	Matrigel
BP	pattern recognition receptor signaling pathway	24	0.048	Matrigel
BP	erythrocyte development	13	0.048	Matrigel
BP	activation of innate immune response	27	0.048	Matrigel
BP	toll-like receptor signaling pathway	22	0.048	Matrigel
BP	thymic T cell selection	11	0.048	Matrigel
BP	growth involved in symbiotic interaction	14	0.048	Matrigel
BP	growth of symbiont involved in interaction with host	14	0.048	Matrigel
BP	growth of symbiont in host	14	0.048	Matrigel
BP	regulation of growth of symbiont in host	14	0.048	Matrigel
BP	modulation of growth of symbiont involved in interaction with host	14	0.048	Matrigel
BP	negative regulation of growth of symbiont involved in interaction with host	14	0.048	Matrigel
BP	lipid homeostasis	62	0.047	Matrigel
BP	phagocytosis, engulfment	11	0.047	Matrigel
BP	regulation of focal adhesion assembly	12	0.047	Matrigel
BP	regulation of cell-substrate junction assembly	12	0.047	Matrigel
BP	endochondral bone morphogenesis	21	0.047	Matrigel
BP	regulation of cell-matrix adhesion	32	0.047	Matrigel
BP	regulation of lipid storage	28	0.047	Matrigel
BP	positive regulation of lipid biosynthetic process	26	0.047	Matrigel
BP	leukocyte migration	90	0.047	Matrigel
BP	macrophage derived foam cell differentiation	29	0.047	Matrigel
BP	foam cell differentiation	29	0.047	Matrigel
BP	regulation of macrophage derived foam cell differentiation	26	0.047	Matrigel
BP	positive regulation of fatty acid biosynthetic process	11	0.047	Matrigel
BP	fever	11	0.047	Matrigel
BP	regulation of hormone metabolic process	13	0.047	Matrigel
BP	response to toxin	67	0.043	Matrigel
BP	oligosaccharide biosynthetic process	14	0.043	Matrigel
BP	glutamate metabolic process	16	0.043	Matrigel
BP	smoothened signaling pathway	34	0.043	Matrigel
BP	spinal cord dorsal/ventral patterning	11	0.043	Matrigel
BP	spinal cord patterning	13	0.043	Matrigel
BP	glycosphingolipid metabolic process	24	0.043	Matrigel
BP	regulation of smoothened signaling pathway	20	0.043	Matrigel
BP	L-fucose metabolic process	11	0.042	Matrigel
BP	purine nucleoside metabolic process	32	0.042	Matrigel
BP	purine ribonucleoside metabolic process	32	0.042	Matrigel
BP	fucose metabolic process	17	0.042	Matrigel
BP	dorsal/ventral pattern formation	57	0.042	Matrigel
BP	glycerol ether metabolic process	59	0.041	Matrigel
BP	developmental growth involved in morphogenesis	24	0.04	Matrigel
BP	mesodermal cell differentiation	11	0.04	Matrigel
BP	regulation of ossification	86	0.04	Matrigel
BP	mesodermal cell fate commitment	10	0.04	Matrigel
BP	regulation of odontogenesis	14	0.04	Matrigel
BP	cell fate commitment involved in the formation of primary germ layers	13	0.04	Matrigel
BP	cellular respiration	89	0.039	Matrigel
BP	cellular membrane fusion	57	0.039	Matrigel
BP	membrane fusion	58	0.039	Matrigel
BP	energy coupled proton transport, down electrochemical gradient	38	0.039	Matrigel
BP	ATP synthesis coupled proton transport	38	0.039	Matrigel
BP	tissue homeostasis	75	0.031	Matrigel
BP	receptor metabolic process	60	0.023	Matrigel
BP	telencephalon cell migration	21	0.023	Matrigel
BP	negative regulation of cytokine-mediated signaling pathway	12	0.023	Matrigel
BP	negative regulation of multi-organism process	18	0.023	Matrigel
BP	sterol biosynthetic process	42	0.018	Matrigel
BP	regulation of peptide secretion	62	0.017	Matrigel
BP	regulation of peptide transport	62	0.017	Matrigel
CC	zymogen granule	12	< 0.001	Matrigel
CC	phosphoinositide 3-kinase complex	12	< 0.001	Matrigel
CC	microbody lumen	13	< 0.001	Matrigel
CC	microbody part	51	< 0.001	Matrigel
CC	peroxisomal part	51	< 0.001	Matrigel
CC	peroxisomal membrane	42	< 0.001	Matrigel
CC	microbody membrane	42	< 0.001	Matrigel
CC	peroxisome	96	< 0.001	Matrigel
CC	microbody	96	< 0.001	Matrigel
CC	secretory granule membrane	40	< 0.001	Matrigel
CC	dynein complex	35	< 0.001	Matrigel
CC	axoneme	44	0.043	Matrigel
CC	intrinsic to peroxisomal membrane	13	0.042	Matrigel
MF	lipase activity	97	< 0.001	Matrigel
MF	phospholipase activity	81	< 0.001	Matrigel
MF	NADP or NADPH binding	36	< 0.001	Matrigel
MF	cell surface binding	44	< 0.001	Matrigel
MF	cytokine receptor activity	56	< 0.001	Matrigel
MF	oxidoreductase activity, acting on the CH-CH group of donors, NAD or NADP as acceptor	20	< 0.001	Matrigel
MF	steroid binding	65	< 0.001	Matrigel
MF	carboxylesterase activity	92	< 0.001	Matrigel
MF	quinone binding	11	< 0.001	Matrigel
MF	sulfuric ester hydrolase activity	16	< 0.001	Matrigel
MF	AMP binding	24	< 0.001	Matrigel
MF	L-glutamate transmembrane transporter activity	11	< 0.001	Matrigel
MF	acidic amino acid transmembrane transporter activity	12	< 0.001	Matrigel
MF	bacterial cell surface binding	16	< 0.001	Matrigel
MF	amino acid binding	58	< 0.001	Matrigel
MF	hydro-lyase activity	41	< 0.001	Matrigel
MF	oxidoreductase activity, acting on the CH-CH group of donors	52	< 0.001	Matrigel
MF	carbon-carbon lyase activity	40	< 0.001	Matrigel
MF	NAD or NADH binding	49	< 0.001	Matrigel
MF	oxidoreductase activity, acting on the CH-CH group of donors, oxygen as acceptor	10	< 0.001	Matrigel
MF	fatty acid ligase activity	13	< 0.001	Matrigel
MF	C-acyltransferase activity	15	< 0.001	Matrigel
MF	hydrogen ion transmembrane transporter activity	82	< 0.001	Matrigel
MF	acid-thiol ligase activity	16	0.048	Matrigel
MF	ligase activity, forming carbon-sulfur bonds	26	0.048	Matrigel
MF	cyclic-nucleotide phosphodiesterase activity	25	0.048	Matrigel
MF	3',5'-cyclic-nucleotide phosphodiesterase activity	24	0.048	Matrigel
MF	lipoprotein receptor activity	15	0.048	Matrigel
MF	deaminase activity	25	0.048	Matrigel
MF	sodium:dicarboxylate symporter activity	10	0.047	Matrigel
MF	G-protein chemoattractant receptor activity	24	0.043	Matrigel
MF	chemokine receptor activity	24	0.043	Matrigel
MF	chemokine binding	26	0.043	Matrigel
MF	oxidoreductase activity, acting on the CH-NH2 group of donors	17	0.043	Matrigel
MF	carboxypeptidase activity	37	0.043	Matrigel
MF	lipoprotein receptor binding	16	0.039	Matrigel
MF	drug transmembrane transporter activity	16	0.018	Matrigel
BP, GO biological process; CC, GO cellular component; MF, GO molecular function
b) Underrepresented GO terms in Matrigel culture compared to monolayer culture
GO ontology	GO term	Number of genes	Efron-Tibshirani's GSA test p-value	Direction of overexpression
BP	hair follicle development	43	0.048	Monolayer
BP	proteoglycan metabolic process	45	0.043	Monolayer
BP	DNA alkylation	27	0.047	Monolayer
BP	DNA methylation	27	0.047	Monolayer
BP	mRNA export from nucleus	32	0.048	Monolayer
BP	arginine metabolic process	13	0.047	Monolayer
BP	zinc ion transport	24	0.048	Monolayer
BP	lysosome organization	24	0.047	Monolayer
BP	leukocyte cell-cell adhesion	28	0.039	Monolayer
BP	response to mechanical stimulus	60	0.034	Monolayer
BP	response to carbohydrate stimulus	77	0.043	Monolayer
BP	response to hexose stimulus	65	0.043	Monolayer
BP	urea metabolic process	11	0.048	Monolayer
BP	cell differentiation in spinal cord	25	0.043	Monolayer
BP	molting cycle process	43	0.048	Monolayer
BP	hair cycle process	43	0.048	Monolayer
BP	regulation of cell-cell adhesion	30	0.013	Monolayer
BP	positive regulation of cell-cell adhesion	14	0.04	Monolayer
BP	sphingolipid catabolic process	16	0.042	Monolayer
BP	monocyte differentiation	11	0.018	Monolayer
BP	regulation of axon extension	27	0.039	Monolayer
BP	negative regulation of actin filament polymerization	27	0.039	Monolayer
BP	gene silencing by RNA	38	0.043	Monolayer
BP	negative regulation of cell projection organization	41	0.043	Monolayer
BP	zymogen activation	12	0.039	Monolayer
BP	methylation	81	0.047	Monolayer
BP	negative regulation of protein polymerization	30	0.039	Monolayer
BP	response to ATP	17	0.039	Monolayer
BP	response to monosaccharide stimulus	65	0.043	Monolayer
BP	synaptic transmission, glutamatergic	30	0.039	Monolayer
BP	regulation of dephosphorylation	30	0.048	Monolayer
BP	molting cycle	46	0.048	Monolayer
BP	hair cycle	46	0.048	Monolayer
BP	regulation of protein complex disassembly	50	0.023	Monolayer
BP	macromolecule methylation	81	0.047	Monolayer
BP	amide biosynthetic process	10	0.048	Monolayer
BP	regulation of insulin receptor signaling pathway	20	0.043	Monolayer
BP	fibroblast proliferation	42	0.018	Monolayer
BP	regulation of fibroblast proliferation	41	0.018	Monolayer
BP	vesicle docking	27	0.048	Monolayer
BP	positive regulation of viral reproduction	17	0.018	Monolayer
BP	positive regulation of coagulation	17	0.044	Monolayer
BP	head development	23	0.023	Monolayer
BP	heart growth	21	0.039	Monolayer
BP	regulation of heart growth	15	0.039	Monolayer
BP	negative regulation of transmembrane receptor protein serine/threonine kinase signaling pathway	42	0.042	Monolayer
BP	positive regulation of triglyceride metabolic process	11	0.021	Monolayer
CC	basal lamina	15	0.039	Monolayer
CC	P granule	10	0.043	Monolayer
CC	pole plasm	10	0.043	Monolayer
CC	germ plasm	10	0.043	Monolayer
MF	microfilament motor activity	16	0.047	Monolayer
MF	transcription elongation regulator activity	21	0.014	Monolayer
MF	MAP kinase kinase activity	14	0.047	Monolayer
MF	protein serine/threonine/tyrosine kinase activity	16	0.047	Monolayer
MF	Rho GTPase activator activity	30	0.018	Monolayer
MF	zinc ion transmembrane transporter activity	12	0.048	Monolayer
MF	tRNA methyltransferase activity	12	0.047	Monolayer
MF	laminin binding	18	0.043	Monolayer
MF	SMAD binding	45	0.029	Monolayer
