# Supplementary material for: CSF-1/CSF-1R axis is associated with epithelial/mesenchymal hybrid phenotype in epithelial-like inflammatory breast cancer
Source: Sci Rep. 2018 Jun 21;8:9427. doi: 10.1038/s41598-018-27409-x (PMC6013474; doi:10.1038/s41598-018-27409-x)
Supplement: Supplementary file 4 — Supplementary Table 3 [file 41598_2018_27409_MOESM4_ESM.xlsx]

## Sheet: Sheet1
Supplementary Table 3. Component genes in each gene set relevant to TNBC biology
Claudin low (19 genes)				Epithelial-to-mesenchymal transition (14 genes)				Genomic grade index (128 genes)				Immune kinase (15 genes)				Mitosis kinase (12 genes)
ProbeSet				ProbeSet				ProbeSet				ProbeSet				ProbeSet
BSPRY	B-box and SPRY domain containing	218792_s_at		CDH1	cadherin 1, type 1, E-cadherin (epithelial)	201131_s_at		KPNA2	karyopherin alpha 2 (RAG cohort 1, importin alpha 1)	201088_at		LYN	v-yes-1 Yamaguchi sarcoma viral related oncogene homolog	202626_s_at		PLK1	polo-like kinase 1	202240_at
CDH1	cadherin 1, type 1, E-cadherin (epithelial)	201131_s_at		CTNNA1	catenin (cadherin-associated protein), alpha 1, 102kDa	200765_x_at		TUBA1B	tubulin, alpha 1b	201090_x_at		STK17A	serine/threonine kinase 17a	202695_s_at		CDK1	cyclin-dependent kinase 1	203213_at
CLDN3	claudin 3	203953_s_at		ACTG2	actin, gamma 2, smooth muscle, enteric	202274_at		SLC7A5	solute carrier family 7 (cationic amino acid transporter, y+ system), member 5	201195_s_at		CSF1R	colony stimulating factor 1 receptor	203104_at		BUB1B	budding uninhibited by benzimidazoles 1 homolog beta (yeast)	203755_at
CLDN4	claudin 4	201428_at		CDH2	cadherin 2, type 1, N-cadherin (neuronal)	203440_at		MARS	methionyl-tRNA synthetase	201475_x_at		PIM2	pim-2 oncogene	204269_at		NEK2	NIMA (never in mitosis gene a)-related kinase 2	204641_at
CLDN7	claudin 7	202790_at		FN1	fibronectin 1	214702_at		UBE2N	ubiquitin-conjugating enzyme E2N (UBC13 homolog, yeast)	201524_x_at		LCK	lymphocyte-specific protein tyrosine kinase	204891_s_at		TTK	TTK protein kinase	204822_at
ELF3	E74-like factor 3 (ets domain transcription factor, epithelial-specific )	201510_at		FOXC2	forkhead box C2 (MFH-1, mesenchyme forkhead 1)	214520_at		DDX39	DEAD (Asp-Glu-Ala-Asp) box polypeptide 39	201584_s_at		STK17B	serine/threonine kinase 17b	205214_at		MELK	maternal embryonic leucine zipper kinase	204825_at
EPN3	epsin 3	220318_at		JUP	junction plakoglobin	201015_s_at		MYBL2	v-myb myeloblastosis viral oncogene homolog (avian)-like 2	201710_at		BTK	Bruton agammaglobulinemia tyrosine kinase	205504_at		PLK4	polo-like kinase 4	204887_s_at
RBM35A	RNA binding motif protein 35A	219121_s_at		SIP1	survival of motor neuron protein interacting protein 1	205063_at		RRM2	ribonucleotide reductase M2	201890_at		HCK	hemopoietic cell kinase	208018_s_at		CHEK1	CHK1 checkpoint homolog (S. pombe)	205394_at
FXYD3	FXYD domain containing ion transport regulator 3	202489_s_at		SNAI1	snail homolog 1 (Drosophila)	219480_at		BIRC5	baculoviral IAP repeat-containing 5	202094_at		PRKCB	protein kinase C, beta	209685_s_at		AURKA	aurora kinase A	208079_s_at
KRT19	keratin 19	201650_at		SNAI2	snail homolog 2 (Drosophila)	213139_at		BIRC5	baculoviral IAP repeat-containing 5	202095_s_at		PRKCQ	protein kinase C, theta	210038_at		AURKB	aurora kinase B	209464_at
MB	myoglobin	204179_at		TCF3	transcription factor 3 (E2A immunoglobulin enhancer binding factors E12/E47)	213732_at		MCM2	minichromosome maintenance complex component 2	202107_s_at		FYN	FYN oncogene related to SRC, FGR, YES	210105_s_at		BUB1	budding uninhibited by benzimidazoles 1 homolog (yeast)	209642_at
ATAD4	ATPase family, AAA domain containing 4	219127_at		TWIST1	twist homolog 1 (Drosophila)	213943_at		PLK1	polo-like kinase 1	202240_at		ITK	IL2-inducible T-cell kinase	211339_s_at		PBK	PDZ binding kinase	219148_at
MYO6	myosin VI	210480_s_at		VIM	vimentin	201426_s_at		FOXM1	forkhead box M1	202580_x_at		ZAP70	zeta-chain (TCR) associated protein kinase 70kDa	214032_at
NEBL	nebulette	203961_at		ZEB2	zinc finger E-box binding homeobox 2	203603_s_at		CCNB2	cyclin B2	202705_at		MAP4K1	mitogen-activated protein kinase kinase kinase kinase 1	214339_s_at
OCLN	occludin	209925_at						UBE2S	ubiquitin-conjugating enzyme E2S	202779_s_at		STK10	serine/threonine kinase 10	40420_at
SPINT2	serine peptidase inhibitor, Kunitz type, 2	210715_s_at						CDC20	cell division cycle 20 homolog (S. cerevisiae)	202870_s_at
TACSTD1	tumor-associated calcium signal transducer 1	201839_s_at						UBE2C	ubiquitin-conjugating enzyme E2C	202954_at
TRPS1	trichorhinophalangeal syndrome I	218502_s_at						RNASEH2A	ribonuclease H2, subunit A	203022_at
APOE	apolipoprotein E	212883_at						TIMELESS	timeless homolog (Drosophila)	203046_s_at
								SPAG5	sperm associated antigen 5	203145_at
								CDK1	cyclin-dependent kinase 1	203213_at
								CDK1	cyclin-dependent kinase 1	203214_x_at
								LMNB1	lamin B1	203276_at
								MAD2L1	MAD2 mitotic arrest deficient-like 1 (yeast)	203362_s_at
								CCNA2	cyclin A2	203418_at
								TMPO	thymopoietin	203432_at
								PTTG1	pituitary tumor-transforming 1	203554_x_at
								HMGB3	high-mobility group box 3	203744_at
								BUB1B	budding uninhibited by benzimidazoles 1 homolog beta (yeast)	203755_at
								DLGAP5	discs, large (Drosophila) homolog-associated protein 5	203764_at
								ZWINT	ZW10 interactor	204026_s_at
								TRIP13	thyroid hormone receptor interactor 13	204033_at
								FRY	furry homolog (Drosophila)	204072_s_at
								AURKA	aurora kinase A	204092_s_at
								NDC80	NDC80 homolog, kinetochore complex component (S. cerevisiae)	204162_at
								CDK2	cyclin-dependent kinase 2	204252_at
								GTSE1	G-2 and S-phase expressed 1	204318_s_at
								KIF11	kinesin family member 11	204444_at
								EXO1	exonuclease 1	204603_at
								TROAP	trophinin associated protein (tastin)	204649_at
								CDC25A	cell division cycle 25 homolog A (S. pombe)	204695_at
								IFT88	intraflagellar transport 88 homolog (Chlamydomonas)	204703_at
								NUDT1	nudix (nucleoside diphosphate linked moiety X)-type motif 1	204766_s_at
								FEN1	flap structure-specific endonuclease 1	204767_s_at
								FEN1	flap structure-specific endonuclease 1	204768_s_at
								ESPL1	extra spindle pole bodies homolog 1 (S. cerevisiae)	204817_at
								TTK	TTK protein kinase	204822_at
								MELK	maternal embryonic leucine zipper kinase	204825_at
								CENPA	centromere protein A	204962_s_at
								CCNE2	cyclin E2	205034_at
								CENPE	centromere protein E, 312kDa	205046_at
								BLM	Bloom syndrome, RecQ helicase-like	205733_at
								CX3CR1	chemokine (C-X3-C motif) receptor 1	205898_at
								GINS1	GINS complex subunit 1 (Psf1 homolog)	206102_at
								KIF14	kinesin family member 14	206364_at
								HMMR	hyaluronan-mediated motility receptor (RHAMM)	207165_at
								CENPF	centromere protein F, 350/400kDa (mitosin)	207828_s_at
								AURKA	aurora kinase A	208079_s_at
								CCT5	chaperonin containing TCP1, subunit 5 (epsilon)	208696_at
								TUBA1C	tubulin, alpha 1c	209251_x_at
								KIF2C	kinesin family member 2C	209408_at
								AURKB	aurora kinase B	209464_at
								BUB1	budding uninhibited by benzimidazoles 1 homolog (yeast)	209642_at
								KIFC1	kinesin family member C1	209680_s_at
								CDKN3	cyclin-dependent kinase inhibitor 3	209714_s_at
								RRM2	ribonucleotide reductase M2	209773_s_at
								#NA		209836_x_at
								TPX2	TPX2, microtubule-associated, homolog (Xenopus laevis)	210052_s_at
								BIRC5	baculoviral IAP repeat-containing 5	210334_x_at
								CDK1	cyclin-dependent kinase 1	210559_s_at
								CENPA	centromere protein A	210821_x_at
								TUBA1B	tubulin, alpha 1b	211058_x_at
								TUBA1B	tubulin, alpha 1b	211072_x_at
								KIF2C	kinesin family member 2C	211519_s_at
								KPNA2	karyopherin alpha 2 (RAG cohort 1, importin alpha 1)	211762_s_at
								MKI67	antigen identified by monoclonal antibody Ki-67	212021_s_at
								MKI67	antigen identified by monoclonal antibody Ki-67	212022_s_at
								MKI67	antigen identified by monoclonal antibody Ki-67	212023_s_at
								MCM4	minichromosome maintenance complex component 4	212141_at
								JMJD6	jumonji domain containing 6	212723_at
								NCAPH	non-SMC condensin I complex, subunit H	212949_at
								STARD13	StAR-related lipid transfer (START) domain containing 13	213103_at
								CCNA2	cyclin A2	213226_at
								OIP5	Opa interacting protein 5	213599_at
								MARS	methionyl-tRNA synthetase	213671_s_at
								H2AFZ	H2A histone family, member Z	213911_s_at
								#NA		214096_s_at
								GMPS	guanine monphosphate synthetase	214431_at
								CCNB1	cyclin B1	214710_s_at
								CENPI	centromere protein I	214804_at
								LAMB2	laminin, beta 2 (laminin S)	216264_s_at
								TPT1	tumor protein, translationally-controlled 1	216520_s_at
								C20orf24	chromosome 20 open reading frame 24	217835_x_at
								CYBRD1	cytochrome b reductase 1	217889_s_at
								PRC1	protein regulator of cytokinesis 1	218009_s_at
								NUSAP1	nucleolar and spindle associated protein 1	218039_at
								SESN1	sestrin 1	218346_s_at
								KIF4A	kinesin family member 4A	218355_at
								C16orf61	chromosome 16 open reading frame 61	218447_at
								BBS1	Bardet-Biedl syndrome 1	218471_s_at
								IFT46	intraflagellar transport 46 homolog (Chlamydomonas)	218483_s_at
								CEP55	centrosomal protein 55kDa	218542_at
								ORMDL2	ORM1-like 2 (S. cerevisiae)	218556_at
								NCAPG	non-SMC condensin I complex, subunit G	218662_s_at
								HJURP	Holliday junction recognition protein	218726_at
								KIF20A	kinesin family member 20A	218755_at
								MLF1IP	MLF1 interacting protein	218883_s_at
								DSCC1	defective in sister chromatid cohesion 1 homolog (S. cerevisiae)	219000_s_at
								PIGV	phosphatidylinositol glycan anchor biosynthesis, class V	219238_at
								KIF15	kinesin family member 15	219306_at
								C7orf63	chromosome 7 open reading frame 63	219455_at
								POLQ	polymerase (DNA directed), theta	219510_at
								CENPN	centromere protein N	219555_s_at
								ASPM	asp (abnormal spindle) homolog, microcephaly associated (Drosophila)	219918_s_at
								C12orf48	chromosome 12 open reading frame 48	220060_s_at
								C11orf63	chromosome 11 open reading frame 63	220141_at
								MCM10	minichromosome maintenance complex component 10	220651_s_at
								WDR19	WD repeat domain 19	220917_s_at
								CDCA3	cell division cycle associated 3	221436_s_at
								CDCA8	cell division cycle associated 8	221520_s_at
								SIRT3	sirtuin 3	221562_s_at
								FAM64A	family with sequence similarity 64, member A	221591_s_at
								#NA		221677_s_at
								MPHOSPH8	M-phase phosphoprotein 8	221771_s_at
								MCM4	minichromosome maintenance complex component 4	222036_s_at
								KIF18B	kinesin family member 18B	222039_at
								RACGAP1	Rac GTPase activating protein 1	222077_s_at
								ESPL1	extra spindle pole bodies homolog 1 (S. cerevisiae)	38158_at
