# Supplementary material for: CSF-1/CSF-1R axis is associated with epithelial/mesenchymal hybrid phenotype in epithelial-like inflammatory breast cancer
Source: Sci Rep. 2018 Jun 21;8:9427. doi: 10.1038/s41598-018-27409-x (PMC6013474; doi:10.1038/s41598-018-27409-x)
Supplement: Supplementary file 5 — Supplementary Table 4 [file 41598_2018_27409_MOESM5_ESM.xlsx]

## Sheet: Sheet1
Supplementary Table 4. Gene expression comparisons of 20 genes assumed to be relevant to the E/M phenotype in TNBC and IBC
			wang					MDA233
ProbeSet	Symbol	Name	Parametric p-value	FDR	Geom mean of intensities in non-TNBC	Geom mean of intensities in TNBC	Fold-change (TNBC/non-TNBC)	Parametric p-value	FDR	Geom mean of intensities in non-TNBC	Geom mean of intensities in TNBC	Fold-change (TNBC/non-TNBC)
220122_at	MCTP1	multiple C2 domains, transmembrane 1	0.0382897	0.0589	122.29	96.35	0.787402	0.0095514	0.0127	76.39	109.92	1.44928
205348_s_at	DYNC1I1	dynein, cytoplasmic 1, intermediate chain 1	< 1e-07	< 1e-07	199.08	310.33	1.5625	1.8e-05	3.6e-05	174.86	281.53	1.6129
210605_s_at	MFGE8	milk fat globule-EGF factor 8 protein	< 1e-07	< 1e-07	421.57	1321.56	3.125	< 1e-07	< 1e-07	225.09	610.34	2.7027
220559_at	EN1	engrailed homeobox 1	< 1e-07	< 1e-07	86.32	724.05	8.33333	< 1e-07	< 1e-07	75.62	539.7	7.14286
209716_at	CSF1	colony stimulating factor 1 (macrophage)	0.0689003	0.0984	504.76	576.18	1.13636	0.0012871	0.00198	372.54	486.6	1.2987
204457_s_at	GAS1	growth arrest-specific 1	0.0091622	0.0153	922.86	1269.25	1.36986	< 1e-07	< 1e-07	73.91	302.69	4.16667
210145_at	PLA2G4A	phospholipase A2, group IVA (cytosolic, calcium-dependent)	< 1e-07	< 1e-07	86.14	204.48	2.38095	< 1e-07	< 1e-07	66.55	142.34	2.12766
209821_at	IL33	interleukin 33	0.184925	0.229	102.92	87.46	0.847458	0.0155636	0.0195	46.44	68.09	1.47059
215223_s_at	SOD2	Superoxide dismutase 2, mitochondrial	< 1e-07	< 1e-07	476.5	1756.39	3.7037	< 1e-07	< 1e-07	744.13	1545.86	2.08333
204122_at	TYROBP	TYRO protein tyrosine kinase binding protein	0.14178	0.189	1813.46	2037.21	1.1236	0.0343477	0.0404	1858.7	2370.03	1.28205
209906_at	C3AR1	complement component 3a receptor 1	0.766758	0.767	676.07	691.5	1.02041	9.57e-05	0.00016	420.78	593.1	1.40845
206060_s_at	PTPN22	protein tyrosine phosphatase, non-receptor type 22 (lymphoid)	0.0002344	0.000521	59.83	107.96	1.81818	2.5e-06	5.56e-06	57.08	122.67	2.12766
218723_s_at	RGCC	regulator of cell cycle	0.001173	0.00213	913.78	1195.31	1.31579	1e-07	2.5e-07	317.51	686.47	2.17391
209584_x_at	APOBEC3C	apolipoprotein B mRNA editing enzyme, catalytic polypeptide-like 3C	0.0003415	0.000683	286.56	363	1.26582	0.0022318	0.00319	311.67	386.16	1.23457
204646_at	DPYD	dihydropyrimidine dehydrogenase	0.194533	0.229	391.53	350.6	0.892857	0.158597	0.167	226.81	259.88	1.14943
210786_s_at	FLI1	Fli-1 proto-oncogene, ETS transcription factor	0.68638	0.723	112.24	108.77	0.970874	0.167041	0.167	170.59	200.43	1.17647
219563_at	C14orf139	Chromosome 14 open reading frame 139	0.447252	0.497	456.79	429.93	0.943396	0.125677	0.14	293.4	338.12	1.14943
219387_at	CCDC88A	coiled-coil domain containing 88A	< 1e-07	< 1e-07	49.15	120.64	2.43902	2.37e-05	4.31e-05	77.26	143.88	1.85185
210073_at	ST8SIA1	ST8 alpha-N-acetyl-neuraminide alpha-2,8-sialyltransferase 1	< 1e-07	< 1e-07	31.77	103.55	3.22581	< 1e-07	< 1e-07	35.58	105.5	2.94118
218319_at	PELI1	pellino E3 ubiquitin protein ligase 1	< 1e-07	< 1e-07	513.03	979.91	1.92308	< 1e-07	< 1e-07	415.38	878.45	2.12766
Yellow-colored cells, overexpressed genes in TNBC compared to non-TNBC with p<0.05; Green-colored cells, overexpressed genes in TNBC compared to non-TNBC without a statistical significance (p>0.05)
